# Supplementary material for: Protein biomarkers distinguish between high- and low-risk pediatric acute lymphoblastic leukemia in a tissue specific manner
Source: J Hematol Oncol. 2013 Jul 12;6:52. doi: 10.1186/1756-8722-6-52 (PMC3717072; doi:10.1186/1756-8722-6-52)
Supplement: Additional file 2: Table S1 — Differentially expressed proteins in BM plasma derived from non-leukemic , LR- and HR- ALL patients. Table S2A: Differentially expressed proteins in PB plasma derived from non leukemic and ALL patients (common between LR- and HR). Table S2B: Differentially expressed proteins in PB plasma derived from HR-ALL and LR-ALL patients. Table S3: Differentially expressed proteins in BM and PB cell lysates derived from ALL patients. Table S4: Differentially expressed pre-fractionated proteins in BM and PB plasma derived from ALL patients. [file 1756-8722-6-52-S2.xlsx]

## Sheet: Table 1
Table 1: Differentially expressed proteins in BM plasma derived from non-leukemic , LR- and HR- ALL patients
Sample identity	Protein Acces. No.	SYMBOL		Protein entry Name/Identity	MW	PI	Mascot Score	Coverage %	Patient total density (x1000)	Controls spot intensity (x1000)	Expression level			Ratio	Log2(Ratio)
BMP/HR-ALL	P01009	A1AT		Alpha-1-antitrypsin precursor	46878.1	5.3	209	56	33±1.6	13±1.5	1.34**	33	13	2.53846	1.34395	1.34395
BMP/HR-ALL	P01023	A2MG		Alpha-2-macroglobulin precursor	164600	6					0			1	0	0
PF-BMP/HR-ALL	P60709	ACTB		Actin cytoplasmic 1	42052	5.2	117	48	29±1.6	42±1.3	-0.5**	29	42	0.690476	-0.534336	-0.534336
PF-BMP/HR-ALL	P68032	ACTC		Actin. alpha cardiac muscle 1	42334	5.11	59	27	49±2.4	25±1.0	0.97**	49	25	1.96	0.970854	0.970854
PF-BMP/HR-ALL	P63261	ACTG		Actin cytoplasmic 2	42108	5.2	117	48	20±1.4	31±1.8	-0.6**	20	31	0.645161	-0.632268	-0.632268
PF-BMP/HR-ALL	P68133	ACTS		Actin alpha skeletal muscle	42366	5.11	58	27	31±2.2	17±1.5	0.86**	31	17	1.82353	0.866733	0.866733
BMP/HR-ALL	P43652	AFAM		Afamin precursor	70962.7	5.57					0			1	0	0
BMP/HR-ALL	P02760	AMBP		AMBP protein precursor	39886	5.9	89	34	49±2.9	27±2.4	0.85**	49	27	1.81481	0.859822	0.859822
BMP/HR-ALL	P01019	ANGT		Angiotensinogen precursor	53406	5.9					0			1	0	0
BMP/HR-ALL	P01008	ANT3		Antithrombin III precursor	53025	6.3	143	45	38±1.4	19±2.1	1**	38	19	2	1	1
BMP/HR-ALL	P02647	APOA1		Apolipoprotein A1 precursor	30759	5.5	225	59	46±2.1	20±1.5	1.20**	46	20	2.3	1.20163	1.20163
PF-BMP/HR-ALL	P06727	APOA4		Apolipoprotein A4 precursor	45371	5.2	133	39	30±2.4	16±1.8	0.90**	30	16	1.875	0.906891	0.906891
PF-BMP/HR-ALL	P02655	APOC2		Apolipoprotein C-II precursor	11257	4.5	64	59	44±3.1	25±1.5	0.81**	44	25	1.76	0.815575	0.815575
BMP/HR-ALL	P02649	APOE		Apolipoprotein E precursor	36246	5.5	213	70	41±1.8	16±1.2	1.35**	41	16	2.5625	1.35755	1.35755
PF-BMP/LR-ALL	Q6ZP65	BICR1		Bicaudal D-related protein 1							0			1	0	0
PF-BMP/HR-ALL	Q9NZT1	CALL5		Calmodulin-like protein 5	15883	4.1	70	43	48±2.1	19±2.9	1.33**	48	19	2.52632	1.33703	1.33703
PF-BMP/LR-ALL	P10809	CH60		60kDa heat shock protein							0			1	0	0
BMP/HR-ALL	P00450	CERU		Ceruloplasmin precursor	122983	5.4	352	41	34±2.7	21±1.9	0.69**	34	21	1.61905	0.695145	0.695145
BMP/HR-ALL	P00751	CFAB		Complement factor B	86847	6.7	343	45	51±1.9	22±1.3	1.21**	51	22	2.31818	1.21299	1.21299
BMP/HR-ALL	P10909	CLUS		Clusterin precursor	53031	5.9	118	31	26±1.1	19±2.1	0.45**	26	19	1.36842	0.452512	0.452512
PF-BMP/HR-ALL	P06733	ENOA		Alpha enolase	47481	7.7	134	38	32±1.6	14±1.5	1.19**	32	14	2.28571	1.19265	1.19265
PF-BMP/LR-ALL	P13929	ENOB		B Enolase							0			1	0	0
PF-BMP/HR-ALL	O75636	FCN3		Ficolin-3 precursor	34436	6.4	82	30	36±2.3	14±1.4	1.36**	36	14	2.57143	1.36257	1.36257
PF-BMP/HR-ALL	Q03591	FHR1		Complement Factor H related protein 1	38766	8.7	61	31	61±1.2	38±2.2	0.68**	61	38	1.60526	0.68281	0.68281
PF-BMP/HR-ALL	P02671	FIBA		Fibrinogen alpha chain	95656	5.6	177	33	37±1.8	20±2.2	0.88**	37	20	1.85	0.887525	0.887525
PF-BMP/HR-ALL	P02675	FIBB		Fibronogen beta chain precursor	56577	9.3	238	53	30±2.1	15±2.4	1**	30	15	2	1	1
PF-BMP/HR-ALL	P02679	FIBG		Fibrinogen gamma chain precursor	52106.1	5.327	134	51	41±1.8	19±2.6	1.10**	41	19	2.15789	1.10962	1.10962
PF-BMP/LR-ALL	P04406	G3P		Glyceraldehyde 3 phosphate dehydrogenase							0			1	0	0
BMP/HR-ALL	P06396	GELS		Gelsolin precursor	86043	5.92	155	39	21±1.6	37±1.3	-0.8**	21	37	0.567568	-0.817136	-0.817136
BMP/HR-ALL	P02790	HEMO		Hemopexin precursor	52384.6	6.6					0			1	0	0
BMP/HR-ALL	P00738	HPT		Haptoglobin precursor	45861	6.1					0			1	0	0
PF-BMP/LR-ALL	P01857	IGHG1		Ig gamma-1 chain C region							0			1	0	0
BMP/HR-ALL	P01042	KNG1		Kininogen 1	72996	6.35					0			1	0	0
PF-BMP/HR-ALL	P14618	KPYM		Pyruvate kinase isoenzymes M1/M2	58470	9	244	54	29±2.0	11±.1.1	1.39**	29	11	2.63636	1.39855	1.39855
PF-BMP/LR-ALL	P00747	PLMN		Plasminogen precursor							0			1	0	0
PF-BMP/LR-ALL	Q068030	PRDX1		Peroxiredoxin 1							0			1	0	0
PF-BMP/LR-ALL	Q06323	PSME1		Proteasome activator complex subunit 1							0			1	0	0
BMP/HR-ALL	P06702	S10A9		Protein S100-A9	13290.5	9.48	93	84	12±2.8	31±1.9	-1.3**	12	31	0.387097	-1.36923	-1.36923
PF-BMP/HR-ALL	P02735	SAA		Serum Amyloid A protein precursor	13580.5	6.4	147	81	29±1.1	11±1.8	1.39**	29	11	2.63636	1.39855	1.39855
BMP/HR-ALL	P00734	THRB		Prothrombin precursor	71475	5.6	125	28	50±2.4	37±1.9	0.43**	50	37	1.35135	0.434403	0.434403
BMP/HR-ALL	P02887	TRFE		Serotransferrin precursor	79280.5	7	489	64	52±2.2	18±2.3	1.53**	52	18	2.88889	1.53051	1.53051
BMP/HR-ALL	P02766	TTHY		Transthyretin precursor	15991	5.4	138	72	49±2.5	17±1.7	1.52**	49	17	2.88235	1.52725	1.52725
PF-BMP/HR-ALL	Q9UMX0	UBQL1		Ubiquilin-1	62479	4.9	78	20	19±1.0	41±1.7	-1.1**	19	41	0.463415	-1.10962	-1.10962
BMP/HR-ALL	P02774	VTDB		Vitamin D binding protein precursor	54525	5.3	216	54	21±1.7	14±2.3	0.58**	21	14	1.5	0.584963	0.584963
PF-BMP/LR-ALL	P04004	VTNC		Vitronectin precursor							0			1	0	0
BMP/HR-ALL	P25311	ZA2G		Zinc-alpha-2 glycoprotein	34079	4.5	169	58	30±1.9	15±2.7	1**	30	15	2	1	1
											0
BMP/LR ALL	P01009	A1AT		Alpha-1-antitrypsin precursor	46878.1	5.3	182	51	47±1	24±3	0.96**	47	24	1.95833	0.969626	0.969626
BMP/LR-ALL	P01023	A2MG		Alpha-2-macroglobulin precursor	164600	6	361	45	49±1.8	33±2.4	0.57**	49	33	1.48485	0.570316	0.570316
BMP/LR-ALL	P60709	ACTB		Actin cytoplasmic 1	42052	5.2					0			1	0	0
PF-BMP/HR-ALL	P68032	ACTC		Actin. alpha cardiac muscle 1							0			1	0	0
BMP/LR-ALL	P63261	ACTG		Actin cytoplasmic 2	42108	5.2					0			1	0	0
PF-BMP/HR-ALL	P68133	ACTS		Actin alpha skeletal muscle							0			1	0	0
BMP/LR-ALL	P43652	AFAM		Afamin precursor	70962.7	5.57	110	32	20±1.1	40±2.1	-1**	20	40	0.5	-1	-1
BMP/LR-ALL	P02760	AMBP		AMBP protein precursor	39886	5.9					0			1	0	0
BMP/LR-ALL	P01019	ANGT		Angiotensinogen precursor	53406	5.9	55	14	42±2.5	14±1.4	1.58**	42	14	3	1.58496	1.58496
BMP/LR-ALL	P01008	ANT3		Antithrombin III precursor	53025	6.3	208	60	57±2	34±2.4	0.74**	57	34	1.67647	0.745427	0.745427
BMP/LR-ALL	P02647	APOA1		Apolipoprotein A1 precursor	30759	5.5					0			1	0	0
BMP/LR-ALL	P06727	APOA4		Apolipoprotein A4 precursor	45371	5.2					0			1	0	0
BMP/LR-ALL	P02655	APOC2		Apolipoprotein C-II precursor	11257	4.5	77	54	48±3	17±3.4	1.49**	48	17	2.82353	1.4975	1.4975
PF-BMP/LR-ALL	P02649	APOE		Apolipoprotein E precursor	36246	5.5	65	19	31±1.4	15±2.1	1.04**	31	15	2.06667	1.04731	1.04731
PF-BMP/LR-ALL	Q6ZP65	BICR1		Bicaudal D-related protein 1	55661	4.72	56	26	48±1.0	26±3.1	0.88**	48	26	1.84615	0.884523	0.884523
PF-BMP/HR-ALL	Q9NZT1	CALL5		Ceruloplasmin precursor	122983	5.4					0			1	0	0
BMP/LR-ALL	P00450	CERU		Complement factor B	86847	6.7					0			1	0	0
BMP/LR-ALL	P00751	CFAB		Calmodulin-like protein 5							0			1	0	0
PF-BMP/LR-ALL	P10809	CH60		60kDa heat shock protein	61187	5.59	97	34	41±2.0	17±1.7	1.27**	41	17	2.41176	1.27009	1.27009
BMP/LR-ALL	P10909	CLUS		Clusterin precursor	53031	5.9					0			1	0	0
PF-BMP/LR-ALL	P06733	ENOA		Alpha enolase	47481	7.7	250	64	21±2.0	10±2.9	1.07**	21	10	2.1	1.07039	1.07039
PF-BMP/LR-ALL	P13929	ENOB		B Enolase	47277	8.62	69	33	40±1.7	21±1.1	0.92**	40	21	1.90476	0.929611	0.929611
BMP/LR-ALL	O75636	FCN3		Ficolin-3 precursor	33395	6.2					0			1	0	0
PF-BMP/HR-ALL	Q03591	FHR1		Complement Factor H related protein 1							0			1	0	0
PF-BMP/LR-ALL	P02671	FIBA		Fibrinogen alpha chain	95656	5.6	192	36	54±2.5	31±2.9	0.80**	54	31	1.74194	0.800691	0.800691
PF-BMP/LR-ALL	P02675	FIBB		Fibrinogen beta chain precursor	56577	9.3	224	53	47±1.1	29±1.8	0.69**	47	29	1.62069	0.696608	0.696608
BMP/LR-ALL	P02679	FIBG		Fibrinogen gamma chain precursor	52106.1	5.3	274	60	39±2.3	16±3.1	1.28**	39	16	2.4375	1.2854	1.2854
PF-BMP/LR-ALL	P04406	G3P		Glyceraldehyde 3 phosphate dehydrogenase	36201	9.3	144	45	35±1.8	23±2.6	0.60**	35	23	1.52174	0.605721	0.605721
BMP/LR-ALL	P06396	GELS		Gelsolin precursor	86043	5.92					0			1	0	0
BMP/LR-ALL	P02790	HEMO		Hemopexin precursor	52384.6	6.6	181	52	28±2.3	13±1.9	1.10**	28	13	2.15385	1.10692	1.10692
BMP/LR-ALL	P00738	HPT		Haptoglobin precursor	45861	6.1	142	37	28±1.4	15±2.6	0.90**	28	15	1.86667	0.900464	0.900464
PF-BMP/LR-ALL	P01857	IGHG1		Ig gamma-1 chain C region	36596	9.4	67	44	24±2.2	44±1.8	-0.8**	24	44	0.545455	-0.874469	-0.874469
BMP/LR-ALL	P01042	KNG1		Kininogen 1	72996	6.35	89	34	27±1.8	11±2.9	1.29**	27	11	2.45455	1.29546	1.29546
PF-BMP/LR-ALL	P14618	KPYM		Pyruvate kinase isoenzymes M1/M2	58470	9	328	73	31±1.2	15±2.1	1.04**	31	15	2.06667	1.04731	1.04731
PF-BMP/LR-ALL	P00747	PLMN		Plasminogen precursor	93247	7.3	318	51	39±2.1	21±2.9	0.89**	39	21	1.85714	0.893085	0.893085
PF-BMP/LR-ALL	Q068030	PRDX1		Peroxiredoxin 1	22324	9.2	145	74	35±1.9	14±1.1	1.32**	35	14	2.5	1.32193	1.32193
PF-BMP/LR-ALL	Q06323	PSME1		Proteasome activator complex subunit 1	28876	5.7	153	65	24±2.1	12±1.6	1**	24	12	2	1	1
BMP/LR-ALL	P06702	S10A9		Protein S100-A9	13290.5	9.48	103	86	14±2.7	44±1.1	-1.6**	14	44	0.318182	-1.65208	-1.65208
BMP/LR-ALL	P02735	SAA		Serum amyloid A protein precursor	13581	6.4	112	66	35±1.0	20±2.7	0.80**	35	20	1.75	0.807355	0.807355
BMP/LR-ALL	P00734	THRB		Prothrombin precursor	71475	5.6					0			1	0	0
BMP/LR-ALL	P02887	TRFE		Serotransferrin precursor	79280.5	7					0			1	0	0
BMP/LR-ALL	P02766	TTHY		Transthyretin precursor	15991	5.4	151	64	52±2.1	25±1.9	1.05**	52	25	2.08	1.05658	1.05658
PF-BMP/HR-ALL	Q9UMX0	UBQL1		Ubiquilin-1							0			1	0	0
BMP/LR-ALL	P02774	VTDB		Vitamin D binding protein precursor	54525	5.3	312	71	52±2.1	21±3.0	1.30**	52	21	2.47619	1.30812	1.30812
PF-BMP/LR-ALL	P04004	VTNC		Vitronectin precursor	55069	5.5	66	19	19±1.8	39±2.3	-1.0**	19	39	0.487179	-1.03747	-1.03747
BMP/LR-ALL	P25311	ZA2G		Zinc-alpha-2 glycoprotein	34079	4.5	166	58	47±1	24±3	0.96**	47	24	1.95833	0.969626	0.969626
Note: The value 0 signifies that the protein was not detected in the respective group of samples

## Sheet: Table 2A
Table 2A: Differentially expressed proteins in PB plasma derived from non leukemic and ALL patients (common between LR- and HR)
Sample identity	Protein Acces. No.	SYMBOL	Protein entry Name/Identity	MW	PI	Mascot Score	Coverage %	Patient total density (x1000)	Controls spot intensity (x1000)	Expression level			Ratio	Log2(Ratio)
PBP/ALL	P01009	A1AT	Actin cytoplasmic 1	42108	5.2	150	52	11±2.4	51±1.0	-2.2**	11	51	0.215686	-2.21299
PBP/ALL	P60709	ACTB	Actin cytoplasmic 2	42108	5.2	55	26	22±1.1	29±1.6	-0.3**	22	29	0.758621	-0.398549
PBP/ALL	P63261	ACTG	Alpha-1-antitrypsin precursor	46878.1	5.3	181	45	47±1.4	16±1.6	1.55**	47	16	2.9375	1.55459
PBP/ALL	P04745	AMY1	Antithrombin III precursor	53025	6.3	134	43	51±1.0	29±2.4	0.81**	51	29	1.75862	0.814444
PBP/ALL	P01008	ANT3	Amylase-1 precursor	58415.2	6.7	70	25	69±1.5	22±3.1	1.64**	69	22	3.13636	1.64909
PBP/ ALL	P01008	ANT3	Antithrombin III precursor	53025	6.3	208	60	42±1.8	15±2.8	1.48**	42	15	2.8	1.48543
PBP/ALL	P02649	APOE	Apolipoprotein E precursor	36246	5.5	162	62	41±2.2	27±3.4	0.60**	41	27	1.51852	0.602665
PBP/ALL	P00450	CERU	Protein S100-A9	13290.5	9.47	111	85	19±1.4	41±1.1	-1.1**	19	41	0.463415	-1.10962
PBP/ALL	P00751	CFAB	Ceruloplasmin precursor	122983	5.4	341	44	46±2.1	19±2.6	1.27**	46	19	2.42105	1.27563
PBP/ALL	P10909	CLUS	Clusterin precursor	53031	5.9	121	35	29±1.1	15±2.8	0.95**	29	15	1.93333	0.95109
PBP/ALL	P02790	HEMO	Prothrombin precursor	71476	5.6	297	54	38±1.8	11±12.5	1.78**	38	11	3.45455	1.7885
PBP/ALL	P00738	HPT	Complement factor B	86847	6.7	322	55	45±1.3	32±1.8	0.49**	45	32	1.40625	0.491853
PBP/ALL	B7ZKJB	ITIH4	Haptoglobin precursor	45861	6.1	142	37	57±2.5	21±2.2	1.44**	57	21	2.71429	1.44057
PBP/ALL	P02753	RET4	Hemopexin precursor	52384.6	6.6	181	52	28±1.4	11±3.9	1.34**	28	11	2.54545	1.34792
PBP/ALL	P06702	S10A9	Immunoglobulin	16041	4.4	55	34	18±1.3	39±2.7	-1.1**	18	39	0.461538	-1.11548
PBP/ALL	P06702	S10A9	Serum amyloid A protein precursor	13581	6.4	112	66	22±2.2	16±1.8	0.45**	22	16	1.375	0.459432
PBP/ALL	P02735	SAA	Retinol binding protein 4	23337	5.7	68	35	39±1.7	18±1.9	1.11**	39	18	2.16667	1.11548
PBP/ALL	P00734	THRB	Transthyretin precursor	15991	5.4	151	64	47±2.0	28±1.1	0.74**	47	28	1.67857	0.747234
PBP/ ALL	P02766	TTHY	Zinc-alpha-2 glycoprotein	34079	4.5	166	58	40±2.2	15±1.7	1.41**	40	15	2.66667	1.41504
PBP/ALL	P02774	VTDB	Vitamin D binding protein precursor	54525	5.3	312	71	31±2.2	17±1.5	0.86**	31	17	1.82353	0.866733
PBP/ALL	P25311	ZA2G	Protein S100-A9	13290.5	9.47	111	85	17±1.9	55±1.1	-1.6**	17	55	0.309091	-1.6939

## Sheet: Table 2B
Table 2B: Differentially expressed proteins in PB plasma derived from HR-ALL and LR-ALL patients
Sample identity	Protein Acces. No.	SYMBOL	Protein entry Name/Identity	MW	PI	Mascot Score	Coverage %	Patient total density (x1000)	Controls spot intensity (x1000)	Expression level			Ratio	Log2(Ratio)
PBP/HR-ALL	P02760	AMBP	AMBP protein precursor	39886	5.9	56	19	40±1.1	27±2.8	0.56**	40	27	1.48148	0.567041
PBP/HR-ALL	P06396	GELS	Gelsolin precursor	86043	5.9	104	37	18±1.5	42±1.2	-1.2**	18	42	0.428571	-1.22239
PBP/LR-ALL	P01042	KNG1	Kininogen 1	72996	6.4	107	26	52±1.6	18±2.1	1.53**	52	18	2.88889	1.53051
PBP/LR-ALL	P43652	AFM	Afamin	70962.7	5.57	128	35	16±1.9	45±2.2	-1.4**	16	45	0.355556	-1.49185

## Sheet: Table 3
Table 3: Differentially expressed proteins in BM and PB cell lysates derived from ALL patients
Sample identity	Protein Acces. No.	SYMBOL	Protein entry Name/Identity	MW	PI	Mascot Score	Coverage %	Patient total density (x1000)	Controls spot intensity (x1000)	Expression level			Ratio	Log2(Ratio)
BMC/ALL	P02647	APOA1	Apolipoprotein A-I precursor	42051.9	5.5	73	33	51±1.1	25±2.8	1.02**	51	25	2.04	1.02857
BMC/ALL	P60709	ACTB	Actin cytoplasmic 1	42052	5.2	93	36	40±1.9	13±1.1	1.62**	40	13	3.07692	1.62149
PBC/ALL	P04040	CATA	Catalase	59949						0			1	0
BMC/ALL	P00450	CERU	Ceruloplasmin precursor	122983	5.4	149	27	44±2.1	17±2.2	1.37**	44	17	2.58824	1.37197
BMC/ALL	P02675	FIBB	Fibronogen beta chain precursor	56576.5	9.3	206	54	35±1.9	11±1.8	1.66**	35	11	3.18182	1.66985
BMC/ALL	P02679	FIBG	Fibrinogen gamma chain precursor	52106.1	5.3	207	53	59±2.9	22±1.4	1.42**	59	22	2.68182	1.42321
BMC/ALL	P00738	HPT	Haptoblobin precursor	45860.8	6.1	92	30	38±2.1	15±1.9	1.34**	38	15	2.53333	1.34104
BMC/ALL	P02790	HEMO	Hemopexin precursor	52384.6	6.6	143	47	40±1.5	21±1.7	0.92**	40	21	1.90476	0.929611
BMC/ALL	P01857	IGHG1	Ig gamma-1 chain C region	36596.4	9.4	114	50	41±1.1	19±1.6	1.10**	41	19	2.15789	1.10962
BMC/ALL	P01859	IGHG2	Ig gamma-2 chain C region	36489	8.8	61	26	35±1.1	11±2.1	1.66**	35	11	3.18182	1.66985
BMC/ALL	P06702	S10A9	Protein S100-A9	13290.5	9.48	93	80	17±1.1	27±1.7	-0.6**	17	27	0.62963	-0.667425
BMC/ALL	P02887	TRFE	Serotransferrin precursor	79280.5	7	262	40	44±1.4	21±2.0	1.06**	44	21	2.09524	1.06711
BMC/ALL	P02735	SAA	Serum Amyloid A protein precursor	13580.5	5.5	130	66	34±2.1	13±1.8	1.38**	34	13	2.61538	1.38702
BMC/ALL	P0736	TTHY	Transthyretin	15991.1	5.4	127	64	39±3.1	20±2.5	0.96**	39	20	1.95	0.963474
BMC/ALL	P01009	A1AT	Alpha-1-antitrypsin precursor	46878.1	5.3	206	57	40±2.2	21±1.9	0.92**	40	21	1.90476	0.929611
BMC/ALL	P01023	A2MG	Alpha-2-macroglobulin precursor	164600	6	92	12	39±2.7	20±2.0	0.96**	39	20	1.95	0.963474
										0
PBC/ALL	P02647	APOA1	Apolipoprotein A-I precursor	42051.9	5.5	98	78	35±1.2	11±2.2	1.66**	35	11	3.18182	1.66985
PBC/ ALL	P60709	ACTB	Actin cytoplasmic 1	42052	5.2	134	91	49±2.1	27±2.2	0.85**	49	27	1.81481	0.859822
PBC/ALL	P04040	CATA	Catalase	59949	7.01	101	37	42±2.3	15±1.4	1.48**	42	15	2.8	1.48543
PBC/ALL	P00450	CERU	Ceruloplasmin precursor	122983	5.4	91	28	33±2.8	11±3.1	1.58**	33	11	3	1.58496
PBC/ALL	P02675	FIBB	Fibronogen beta chain precursor	56576.5	9.3	157	55	48±1.9	22±2.7	1.12**	48	22	2.18182	1.12553
PBC/ ALL	P02679	FIBG	Fibrinogen gamma chain precursor	52106.1	5.3	181	61	39±1.5	19±2.2	1.03**	39	19	2.05263	1.03747
PBC/ALL	P00738	HPT	Haptoblobin precursor	45860.8	6.1	125	33	48±1.7	16±2.6	1.58**	48	16	3	1.58496
PBC/ALL	P02790	HEMO	Hemopexin precursor	52384.6	6.6	196	51	55±1.9	31±2.0	0.82**	55	31	1.77419	0.827163
PBC/ALL	P01857	IGHG1	Ig gamma-1 chain C region	36596.4	9.4	101	29	48±1.5	23±1.8	1.06**	48	23	2.08696	1.0614
PBC/ ALL	P01859	IGHG2	Ig gamma-2 chain C region	36489	8.8	99	27	38±1.8	19±3.1	1**	38	19	2	1
PBC/ALL	P06702	S10A9	Protein S100-A9	13290.5	9.48	151	46	12±2.2	29±2.0	-1.2**	12	29	0.413793	-1.27302
PBC/ALL	P02887	TRFE	Serotransferrin precursor	79280.5	7	174	71	61±1.0	23±2.1	1.40**	61	23	2.65217	1.40718
PBC/ALL	P02735	SAA	Serum Amyloid A protein precursor	13580.5	5.5	111	55	37±2.5	20±2.2	0.88**	37	20	1.85	0.887525
BMC/ALL	P0736	TTHY	Transthyretin							0			1	0
BMC/ALL	P01009	A1AT	Alpha-1-antitrypsin precursor							0			1	0
BMC/ALL	P01023	A2MG	Alpha-2-macroglobulin precursor							0			1	0
Note: The value 0 signifies that the protein was not detected in the respective group of samples

## Sheet: Table 4
Table 4: Differentially expressed pre-fractionated proteins in BM and PB plasma derived from ALL patients
Sample identity	Protein Acces. No.	SYMBOL	Protein entry Name/Identity	MW	PI	Mascot Score	Coverage %	Patient total density (x1000)	Controls spot intensity (x1000)	Expression level			Ratio	Log2(Ratio)
PF-BMP/HR-ALL	P02647	APOA1	Apolipoprotein A-I precursor	30759.9	5.46	130	48	31±1.1	14±2.1	1.14**	31	14	2.21429	1.14684
PF-BMP/HR-ALL	P60709	ACTB	Actin cytoplasmic 1	42052	5.2	117	48	29±1.6	42±1.3	-0.5**	29	42	0.690476	-0.534336
PF-BMP/HR-ALL	P63261	ACTG	Actin cytoplasmic 2	42108	5.2	117	48	20±1.4	31±1.8	-0.6**	20	31	0.645161	-0.632268
PF-BMP/HR-ALL	P02675	FIBB	Fibronogen beta chain precursor	56577	9.3	238	53	30±2.1	15±2.4	1**	30	15	2	1
PF-BMP/HR-ALL	P02679	FIBG	Fibrinogen gamma chain precursor	52106.1	5.327	134	51	41±1.8	19±2.6	1.10**	41	19	2.15789	1.10962
PF-BMP/HR-ALL	P02649	APOE	Apolipoprotein E precursor	36246	5.5	170	63	39±1.5	19±2.2	1.03**	39	19	2.05263	1.03747
PF-BMP/HR-ALL	P02655	APOC2	Apolipoprotein C-II precursor	11257	4.5	64	59	44±3.1	25±1.5	0.81**	44	25	1.76	0.815575
PF-BMP/HR-ALL	P06727	APOA4	Apolipoprotein A4 precursor	45371	5.2	133	39	30±2.4	16±1.8	0.90**	30	16	1.875	0.906891
PF-BMP/HR-ALL	Q9NZT1	CALL5	Calmodulin-like protein 5	15883	4.1	70	43	48±2.1	19±2.9	1.33**	48	19	2.52632	1.33703
PF-BMP/HR-ALL	P06702	S10A9	Protein S100-A9	13290.5	5.7	55	50	22±1.1	33±1.9	-0.5**	22	33	0.666667	-0.584963
PF-BMP/HR-ALL	P68032	ACTC	Actin. alpha cardiac muscle 1	42334	5.11	59	27	49±2.4	25±1.0	0.97**	49	25	1.96	0.970854
PF-BMP/HR-ALL	P02735	SAA	Serum Amyloid A protein precursor	13580.5	6.4	147	81	29±1.1	11±1.8	1.39**	29	11	2.63636	1.39855
PF-BMP/HR-ALL	P68133	ACTS	Actin alpha skeletal muscle	42366	5.11	58	27	31±2.2	17±1.5	0.86**	31	17	1.82353	0.866733
PF-BMP/HR-ALL	P01009	A1AT	Alpha-1-antitrypsin precursor	46878.1	5.3	156	49	35±2.1	20±2.6	0.80**	35	20	1.75	0.807355
PF-BMP/HR-ALL	P06733	ENOA	Alpha enolase	47481	7.7	134	38	32±1.6	14±1.5	1.19**	32	14	2.28571	1.19265
PF-BMP/HR-ALL	Q03591	FHR1	Complement Factor H related protein 1	38766	8.7	61	31	61±1.2	38±2.2	0.68**	61	38	1.60526	0.68281
PF-BMP/HR-ALL	P02671	FIBA	Fibrinogen alpha chain	95656	5.6	177	33	37±1.8	20±2.2	0.88**	37	20	1.85	0.887525
PF-BMP/HR-ALL	O75636	FCN3	Ficolin-3 precursor	34436	6.4	82	30	36±2.3	14±1.4	1.36**	36	14	2.57143	1.36257
PF-BMP/HR-ALL	P14618	KPYM	Pyruvate kinase isoenzymes M1/M2	58470	9	244	54	29±2.0	11±.1.1	1.39**	29	11	2.63636	1.39855
PF-BMP/HR-ALL	P02675	FIBB	Fibrinogen beta chain precursor	56576.5	9.3	157	55	41±1.0	28±2.3	0.55**	41	28	1.46429	0.550197
PF-BMP/HR-ALL	Q9UMX0	UBQL1	Ubiquilin-1	62479	4.9	78	20	19±1.0	41±1.7	-1.1**	19	41	0.463415	-1.10962
PF-BMP/LR-ALL	P01009	A1AT	Alpha-1-antitrypsin precursor	46878.1	5.3	264	58	31±2.0	16±2.1	0.95**	31	16	1.9375	0.954196
PF-BMP/LR-ALL	P06733	ENOA	Alpha enolase	47481	7.7	250	64	21±2.0	10±2.9	1.07**	21	10	2.1	1.07039
PF-BMP/LR-ALL	P01857	IGHG1	Ig gamma-1 chain C region	36596	9.4	67	44	24±2.2	44±1.8	-0.8**	24	44	0.545455	-0.874469
PF-BMP/LR-ALL	P02649	APOE	Apolipoprotein E precursor	36246	5.5	65	19	31±1.4	15±2.1	1.04**	31	15	2.06667	1.04731
PF-BMP/LR-ALL	P13929	ENOB	B Enolase	47277	8.62	69	33	40±1.7	21±1.1	0.92**	40	21	1.90476	0.929611
PF-BMP/LR-ALL	Q6ZP65	BICR1	Bicaudal D-related protein 1	55661	4.72	56	26	48±1.0	26±3.1	0.88**	48	26	1.84615	0.884523
PF-BMP/LR-ALL	P02735	SAA	Serum Amyloid A protein precursor	13581	6.4	124	75	31±2.2	18±2.5	0.78**	31	18	1.72222	0.784271
PF-BMP/LR-ALL	P02675	FIBB	Fibrinogen beta chain precursor	56577	9.3	224	53	47±1.1	29±1.8	0.69**	47	29	1.62069	0.696608
PF-BMP/LR-ALL	P02679	FIBG	Fibrinogen gamma chain precursor	52106	5.3	189	62	32±1.8	19±2.3	0.75**	32	19	1.68421	0.752072
PF-BMP/LR-ALL	P00747	PLMN	Plasminogen precursor	93247	7.3	318	51	39±2.1	21±2.9	0.89**	39	21	1.85714	0.893085
PF-BMP/LR-ALL	P10809	CH60	60kDa heat shock protein	61187	5.59	97	34	41±2.0	17±1.7	1.27**	41	17	2.41176	1.27009
PF-BMP/LR-ALL	P02671	FIBA	Fibrinogen alpha chain	95656	5.6	192	36	54±2.5	31±2.9	0.80**	54	31	1.74194	0.800691
PF-BMP/LR-ALL	P04406	G3P	Glyceraldehyde 3 phosphate dehydrogenase	36201	9.3	144	45	35±1.8	23±2.6	0.60**	35	23	1.52174	0.605721
PF-BMP/LR-ALL	Q068030	PRDX1	Peroxiredoxin 1	22324	9.2	145	74	35±1.9	14±1.1	1.32**	35	14	2.5	1.32193
PF-BMP/LR-ALL	Q06323	PSME1	Proteasome activator complex subunit 1	28876	5.7	153	65	24±2.1	12±1.6	1**	24	12	2	1
PF-BMP/LR-ALL	P14618	KPYM	Pyruvate kinase isoenzymes M1/M2	58470	9	328	73	31±1.2	15±2.1	1.04**	31	15	2.06667	1.04731
PF-BMP/LR-ALL	P04004	VTNC	Vitronectin precursor	55069	5.5	66	19	19±1.8	39±2.3	-1.0**	19	39	0.487179	-1.03747

## Sheet: Sheet1
Table 3: Differentially expressed proteins in BM and PB cell lysates derived from ALL patients
	BMC/ALL	PBC/ALL	PBP/HR-ALL	PBP/LR-ALL	BMP/HR-ALL	BMP/LR-ALL
A1AT	0.929611	0	0	0	1.34395	0.969626
A2MG	0.963474	0	0	0	0	0.570316
ACTB	1.62149	0	0	0	0	0
ACTB	0	0.859822	0	0	-0.534336	0
ACTC	0	0	0	0	0.970854	0
ACTG	0	0	0	0	-0.632268	0
ACTS	0	0	0	0	0.866733	0
AFAM	0	0	0	0	0	-1
AFM	0	0	0	-1.49185	0	0
AMBP	0	0	0.567041	0	0.859822	0
ANGT	0	0	0	0	0	1.58496
ANT3	0	0	0	0	1	0.745427
APOA1	1.02857	1.66985	0	0	1.20163	0
APOA4	0	0	0	0	0.906891	0
APOC2	0	0	0	0	0.815575	1.4975
APOE	0	0	0	0	1.35755	1.04731
BICR1	0	0	0	0	0	0.884523
CALL5	0	0	0	0	1.33703	0
CATA	0	1.48543	0	0	0	0
CERU	1.37197	1.58496	0	0	0.695145	0
CFAB	0	0	0	0	1.21299	1.27009
CH60	0	0	0	0	0	0
CLUS	0	0	0	0	0.452512	0
ENOA	0	0	0	0	1.19265	1.07039
ENOB	0	0	0	0	0	0.929611
FCN3	0	0	0	0	1.36257	0
FHR1	0	0	0	0	0.68281	0
FIBA	0	0	0	0	0.887525	0.800691
FIBB	1.66985	1.12553	0	0	1	0.696608
FIBG	1.42321	1.03747	0	0	1.10962	1.2854
G3P	0	0	0	0	0	0.605721
GELS	0	0	-1.22239	0	-0.817136	0
HEMO	0.929611	0.827163	0	0	0	1.10692
HPT	1.34104	1.58496	0	0	0	0.900464
IGHG1	1.10962	1.0614	0	0	0	-0.874469
IGHG2	1.66985	1	0	0	0	0
KNG1	0	0	0	1.53051	0	1.29546
KPYM	0	0	0	0	1.39855	1.04731
PLMN	0	0	0	0	0	0.893085
PRDX1	0	0	0	0	0	1.32193
PSME1	0	0	0	0	0	1
S10A9	-0.667425	-1.27302	0	0	-1.36923	-1.65208
SAA	1.38702	0.887525	0	0	1.39855	0.807355
THRB	0	0	0	0	0.434403	0
TRFE	1.06711	1.40718	0	0	1.53051	0
TTHY	0.963474	0	0	0	1.52725	1.05658
UBQL1	0	0	0	0	-1.10962	0
VTDB	0	0	0	0	0.584963	1.30812
VTNC	0	0	0	0	0	-1.03747
ZA2G	0	0	0	0	1	0.969626
